# Supplementary material for: Thermal and Bulk Properties of Triblock Terpolymers and Modified Derivatives towards Novel Polymer Brushes
Source: Polymers (Basel). 2023 Feb 8;15(4):848. doi: 10.3390/polym15040848 (PMC9965776; doi:10.3390/polym15040848)
Supplement: Supplementary file 1 [file polymers-15-00848-s001.zip]

Archive with 1 entries (1 files):
- polymers-2194950-supplementary.pdf
